# Supplementary material for: Fear Detection Using Electroencephalogram and Artificial Intelligence: A Systematic Review
Source: Brain Sci. 2025 Jul 29;15(8):815. doi: 10.3390/brainsci15080815 (PMC12384336; doi:10.3390/brainsci15080815)
Supplement: Supplementary file 1 [file brainsci-15-00815-s001.zip]

Archive with 1 entries (1 files):
- brainsci-3729736-supplementary.pdf
